# Supplementary material for: Associations between Thyroid Hormones, Calcification Inhibitor Levels and Vascular Calcification in End-Stage Renal Disease
Source: PLoS One. 2015 Jul 6;10(7):e0132353. doi: 10.1371/journal.pone.0132353 (PMC4492991; doi:10.1371/journal.pone.0132353)
Supplement: S2 Appendix — (XLSX) [file pone.0132353.s002.xlsx]

## Sheet: Blad1
age	sex	dm	cvd	dialysis history	Dialysis vintage	sga	betablocker	phosphatebinder	tsh	t3	t4	tshtertiles	t3tertiles	t4tertiles	calcium	phosphate	pth	il6	albumin	aix	ap	sevr	sbp	dbp	pp	pM_dp_ucMGP	nM_t_ucMGP	pivka	sklotho	PartwithCACscore>400	PartwithCACscore>400	CACscore
63	female	0	0	1	10.5051	0	0	0	2.98	4.48512	17.3745	1.02	3.70622	15.9588	2.25	2.3	84	14.26	36	23	4	130	84	61	23	4209	3160	57	590.8
61	male	1	1	1	6.86105	0	1	0	2.25	4.17792	16.9884	1.02	3.70622	15.9588	1.63	1.8	519	2.12	36	20	7	211	109	62	47	3964	584	84	362.8	100	0	336
56	female	0	0	1	0.558522	0	1	0	0.533	2.97984	15.1866	0	2.73248	13.6422	2.55	2.3	681	0.57	38	31	15	156	146	86	60	2769	2555	18	150.8	100	0	177
26	male	0	0	1	0.728268		1	0	0.847	4.02432	13.5135	0.54368	3.70622	0	2.69	2.1	142	2.47	38				165	124	41	3505	5334	24	598.8
36	male	0	0	0	0	0	0	0	0.163	5.76	13.7709	0	3.70622	13.6422	2.33	0.9	192	0.02	40	0	0	179	135	89	46	1953	2301	68	524.8	0	0	2
58	female	0	0	1	1.26215	0	1	0	0.598	2.94912	16.0875	0.54368	2.73248	15.9588	2.57	1.6	144	0.65	38	23	6	163	120	74	46	1556	3544	48	220.8	0	0	49
43	male	0	0	1	0.257358	0	0	1	1.82	4.79232	14.5431	1.02	3.70622	13.6422	2.42	1.4	137	1.74	42	20	7	140	144	96	48	2055	3556	17	334.8	0	0	0
42	female	0	0	0	0	0	1	0	0.859	3.65568	16.731	0.54368	2.73248	15.9588	2.19	1.7	634	0.76	35	0	0	173	128	72	56	2556	2059	23	562.8
47	male	0	0	0	0	0	0	1	1.97	3.84	13.2561	1.02	3.70622	0	2.54	2.3	489	1.2	38	14	3	121	115	81	34	1976	3547	16	362.8	0	0	0
29	female	0	0	1	0.145106	0	1	1	1.41	3.94752	14.5431	1.02	3.70622	13.6422	2.16	1.6	194	8.17	32	0	0	208	107	72	35	3914	2976	51	530.8	0	0	0
28	female	0	0	1	0.99384		0	0	0.302	2.688	12.3037	0	0	0	2.14	1.2	719	0.01	30	10	4	96	146	88	58	1048	5165	46	466.8	0	0	0
45	female	1	0	0	0		1	1	0.865	1.65888	13.2561	0.54368	0	0	2.27	1.6		0.95	31	9	4	125	152	82	70	682	3254	26	246.8	100	400	975
38	male	0	0	1	0.180698	1	0	1	0.75	3.10272	18.5328	0.54368	2.73248	15.9588	2.36	1.9	218	5.39	37	13	6	164	167	96	71	1230	2226	20	362.8
41	male	0	0	0	0	0	1	0	2.17	3.27168	17.2458	1.02	2.73248	15.9588	2.53	2.5		0.41	38	0	0	145	116	63	53	1732	3839	21	396.8
33	male	0	0	0	0		0	0	2.11	3.90144	12.8443	1.02	3.70622	0	2.7	2.5	522	2.28	39	1	0	122	147	88	59	2175	3883	48	560.8	0	0	0
57	female	0	0	0	0	0	0	0	1.2	4.25472	15.0579	1.02	3.70622	13.6422	2.51	1.1	487	0.87	37	34	11	133	122	82	40	1385	5142	73	780.8	0	0	82
30	male	0	0	1	0.982889	0	0	1	3.28	4.03968	15.9588	1.02	3.70622	15.9588	2.23	1.3	96	2.14	37	7	2	124	155	107	48	2662	3075	35	848.8	0	0	0
61	male	0	1	1	3.1		1	1	0.48	2.79552	13.3848	0	2.73248	0	2.26	3.2		0.01	35				135	90	45	2522	1893	25	330.8
63	female	1	0	1	2.05065	0	0	0	2.87	2.8416	10.7722	1.02	2.73248	0	2.29	1.9	421	4.86	34	32	22	106	164	78	86	2316	2824	38	198.8	0	0	0
43	male	0	0	1	0.3	1	1	1	0.354	4.25472	12.471	0	3.70622	0	2.43	3	289	0.82	37	1	0	136	176	104	72	2360	2032	43	392.8
49	male	1	1	1	3.56468	0	1	1	6.13	3.9168	12.4453	1.02	3.70622	0	2.22	1.6	49	1.57	39	25	14	128	152	80	72	4025	2307	43	420.8
40	male	0	0	1	1.77686	1	0	0	1.06	2.0736	14.4144	1.02	0	13.6422	2.38	0.98	193	0.01	36	19	3	199	110	70	40	1035	2474	27	190.8	0	0	0
66	male	0	0	1	3.92882	0	0	0	1.32	3.82464	13.6422	1.02	3.70622	13.6422	2.51	1.8	666	7.17	35	32	18	91	182	90	92	3428	3335	38	378.8	100	0	114
57	male	1	1	1	5.13895	0	1	1	0.272	2.44224	14.8005	0	0	13.6422	2.31	0.9	290	1.78	33	32	24	162	130	70	60	2083	3432	54	292.8
33	male	0	0	0	0	0	0	1	1.82	3.42528	12.8056	1.02	2.73248	0	2.54	2.2	642	0.32	40	30	9	134	139	96	43	1114	3512	30	464.8	0	0	0
68	male	0	0	1	1.1	0	1	0	2.5	2.39616	16.0875	1.02	0	15.9588	2.27	1.5	291	5.87	32	13	5	160	131	69	62	3721	4393	31	970.8
27	female	0	0	1	0.19165	0	1	1	0.385	2.01216	13.6422	0	0	13.6422	2.39	1.2	296	0.25	33	25	10	128	136	82	54	1560	3872	40	210.8	0	0	0
23	male	0	0	1	1.00753	0	0	0	0.784	4.97664	12.87	0.54368	3.70622	0	2.56	2.1	168	0.85	40	15	7	204	131	73	58	2103	1477	39	674.8	0	0	0
28	male	0	0	1	0.99384	0	1	1	1.32	2.65728	13.2561	1.02	0	0	2.32	1.7	261	1.01	35	15	5	130	152	87	65	1013	1895	41	656.8	0	0	0
44	male	0	0	1	0.3	0	0	1	0.224	2.16576	10.7207	0	0	0	2.43	0.91	79	1.29	33	10	4	115	113	71	42	1525	1238	61	102.8
61	female	0	0	0	0	0	0	1	1.67	4.46976	15.5727	1.02	3.70622	13.6422	2.31	1.7	184	0.8	42	22	12	101	151	84	67	2301	2703	28	580.8	0	0	68
30	female	0	0	0	0	0	1	1	0.291	1.90464	11.2098	0	0	0	2.27	1.3	522	0.13	35	23	8	127	129	87	42	945	3612	58	1088.8	0	0	67.8
50	female	0	0	1	1.24846	0	1	0	0.83	3.21024	19.1763	0.54368	2.73248	15.9588	2.63	1.2	96	0.48	31	25	11	130	108	59	49	1899	1326	43	166.8
36	female	0	0	0	0	0	1	1	0.458	2.27328	13.7709	0	0	13.6422	2.27	1.9	384	1.3	37	8	2	167	142	93	49	1589	2070	12	50.8
20	female	0	0	1	0.673511	1	0	1	0.818	3.072	14.0283	0.54368	2.73248	13.6422	2.18	1.7	1090	0.06	35	0	0	96	137	85	52	1716	2439	48	262.8
33	female	0	0	1	0.271047	0	0	1	0.982	2.85696	14.8005	0.54368	2.73248	13.6422	2.26	0.96	309	1.41	32	8	3	94	145	90	55	2206	3445	84	212.8	0	0	0
50	male	0	0	1	3	0	1	0	0.806	2.4576	12.87	0.54368	0	0	2.74	2	218	0.86	36				152	86	66	2911	350	68	198.8
21	female	0	0	0	0	0	1	1	1.54	3.79392	11.686	1.02	3.70622	0	2.12	1.6	216	1.72	32	0	0	128	144	90	54	2165	1797		406.8	0	0	0
22	male	0	0	1	0.301164	0	1	0	0.816	2.87232	13.6422	0.54368	2.73248	13.6422	2.46	2	465	0.5	36	0	0	111	147	93	54	1283	3213	43	258.8	0	0	0
62	female	0	0	1	0.5	0	1	1	1.66	5.31456	14.9292	1.02	3.70622	13.6422	2.25	1.9	163	10.95	33	25	6	186	117	80	37	1607	1800	17	180.8	0	0	0
38	male	0	0	1	0.900753	0	1	1	0.765	4.05504	15.1866	0.54368	3.70622	13.6422	2.4	1.3	173	0.94	42	15	5	168	140	90	50	1450	655	16	754.8	0	0	15
22	male	0	0	1	0.5	0	0	1	0.244	3.44064	16.9884	0	2.73248	15.9588	2.21	2	176	0.01	42	0	0	135	111	65	46	514	2094	34	382.8	0	0	0
41	male	0	1	0	0	0	1	1	10	1.58208	13.2561	1.02	0	0	1.75	1.8	373	1.41	26	42	31	157	159	86	73	3160	3327	36	616.8	0	0	0
61	male	1	1	1	1.59617	0	1	0	1.33	4.17792	12.9987	1.02	3.70622	0	2.19	0.91		1.38	32			153	123	74	49	6598	4966	87	390.8	100	400	1946
32	male	0	0	1	3.45517	0	1	0	1.24	5.88288	17.3745	1.02	3.70622	15.9588	2.29	0.79	468	2.26	40	0	0	103	135	87	48	2840	3744	52	486.8	0	0	30
40	male	0	0	1	0.876112	0	1	1	0.75	3.9936	14.4144	0.54368	3.70622	13.6422	2.15	1.4	320	0.01	33	0	0	137	155	87	68	1184	1288	70	318.8	0	0	0
23	male	0	0	0	0	1	1	1	0.424	3.3792	13.3848	0	2.73248	0	2.29	1.8	226	0.01	42	7	2	206	128	77	51	1063	2423	26	118.8	0	0	0
55	male	1	1	1	0.158795	0	1	1	0.032	2.88768	16.6023	0	2.73248	15.9588	2.46	2.4	318	0.01	38	20	14	143	138	72	66	1729	2494	15	420.8
68	male	1	1	1	0.172485	0	1	1	1.37	1.93536	15.9588	1.02	0	15.9588	2.18	1.5	81	1.52	29	23	7	161	140	70	70	1340	1856	22	196.8
62	male	1	1	1	0.2	0	1	1	1.02	2.44224	28.0566	0.54368	0	15.9588	2.23	1.8	298	0.01	37	19	9	174	120	65	55	1260	2086	39	273.6	100	400	4278
66	male	0	1	1	0.5	0	1	1	1.61	3.48672	11.1583	1.02	2.73248	0	2.36	2.5	62	1.36	31	21	8	182	131	72	59	1282	1022	32	401.6
66	female	1	0	0	0	1	1	1	0.545	1	14.157	0.54368	0	13.6422	2.42	1.7	52	4.07	33	22	10	174	132	68	64	1956	1655	15	498.8
39	male	0	0	1	1.20465	0	1	1	0.364	3.96288	16.2162	0	3.70622	15.9588	2.49	1.5	198	0.51	40	19	8	147	159	99	60	2519	2173	45	422.8
55	female	0	0	0	0	1	0	1	0.38	2.54976	13.3848	0	0	0	2.2	2	252	0.51	39	23	9	136	152	67	85	2083	1433	26	293.6	0	0	0
58	male	1	1	1	2.06708	0	1	1	0.45	2.28864	9.36936	0	0	0	2.31	1.4	127	21.43	36	21	13	126	215	107	108	1767	4060		522.8	100	400	970
45	female	1	0	1	0.8	1	0	0	1.35	3.1488	19.0476	1.02	2.73248	15.9588	2.28	0.88	214	2.94	35	11	3	106	130	85	45	1373	3836		278.8	0	0	0
51	male	0	0	0	0	0	0	1	0.795	4.51584	13.7709	0.54368	3.70622	13.6422	1.92	1.6	352	0.05	33	4	1	190	150	86	64	2343	1065	34	556.8	0	0	5
55	female	1	0	0	0	1	1	0	0.988	2.87232	15.8301	0.54368	2.73248	13.6422	2.4	1.6	902	11.48	32	28	15	108	186	88	98	5479	4376	79	270.8	100	0	184
29	male	0	0	1	0	0	0	1	0.764	3.79392	14.157	0.54368	3.70622	13.6422	2.27	1.8	218	0.01	34	0	0	179	135	72	63	2011	2491	29	264.8	0	0	0
36	female	0	0	0	0	0	1	1	0.724	3.28704	15.9588	0.54368	2.73248	15.9588	2.52	4	87	2.68	33	22	7	145	159	94	65	4078	2888	17	341.6
47	male	0	0	0	0	1	0	0	0.195	2.1504	22.2651	0	0	15.9588	2.24	1.7	439	0.54	36	23	12	190	131	74	57	1592	3318	71	466.8	100	0	152
48	female	1	1	1	3.97262	1	0	0	0.054	2.27328	25.6113	0	0	15.9588	2.47	1.4	347	1.74	37				100	60	40	3079	3082	42	514.8	100	400	1741
55	male	0	1	1	1.6	0	1	0	0.501	4.6848	15.3153	0	3.70622	13.6422	2.28	1.7	320	0.81	34	19	15	180	126	70	56	2837	3553	55	540.8
54	male	0	1	1	1.18549	0	1	1	0.928	3.64032	11.8919	0.54368	2.73248	0	2.26	1	258	0.39	39	28	15	122	144	74	70	2523	2951	44	414.8	0	0	8
26	female	0	0	0	0	1	0	1	0.888	2.48832	16.9884	0.54368	0	15.9588	2.18	0.96	220	0.15	37	12	7	152	117	59	58	1172	1963		672.8	0	0	0
30	female	0	0	1	1.04038	0	1	1	0.791	3.59424	15.3153	0.54368	2.73248	13.6422	2.96	1.8	170	0.91	37	24	4	118	127	81	46	783	4690		368.8	0	0	0
62	female	0	0	0	0	0	0	0	0.771	2.304	11.7374	0.54368	0	0	2.31	1.1	360	0.4	33	16	7	114	177	82	95	1165	2631		312.8	0	0	0
46	male	0	0	0	0	0	1	0	0.737	2.2272	14.4144	0.54368	0	13.6422	2.29	1.6	260	0.75	40	5	4	153	150	87	63	1380	2839		330.8
19	female	0	0	1	1.01574	0	1	0	0.218	1.81248	6.40926	0	0	0	2.23	1.6	490	3.55	36	0	1	220	115	75	40	1685	3861		485.6	0	0	0
48	male	1	0	1	1.15537	0	1	0	0.974	4.23936	14.5431	0.54368	3.70622	13.6422	2.09	2.2	550	2.04	34	4	3	163	133	86	47	2268	2886		310.8	0	0	0
52	female	0	0	1	1.97125	1	1	1	0.381	2.8416	15.0579	0	2.73248	13.6422	2.07	2.4	270	1.53	32	24	8	134	145	84	61	1266	3501		182.8	100	400	1710
41	male	1	0	0	0	0	0	1	1.02	2.67264	14.4144	0.54368	0	13.6422	1.97	1.8	390	1.09	40	18	15	171	180	109	71	2080	2517		1356.8	100	400	1181
45	male	0	1	1	1.74675	0	0	1	2.14	2.28864	14.8005	1.02	0	13.6422	2.05	1	540	2.84	36	14	5	126	129	68	61	1345	3970		292.8	0	0	0
48	male	0	0	0	0	0	1	1	0.408	3.42528	19.8198	0	2.73248	15.9588	2.04	1.5	85	1.74	42	12	5	132	166	90	76	2034	2397		296.8	100	0	111
57	male	0	0	1	0.5	1	0	1	0.437	3.51744	12.5997	0	2.73248	0	2.41	1.4	170	1.97	35	17	10	155	132	90	42	1406	2034		224.8	100	400	538
47	male	0	0	0	0	0	1	1	0.563	4.17792	21.4929	0.54368	3.70622	15.9588	2.33	1.5	190	1.34	41	17	8	159	150	98	52	2160	2089		296.8	0	0	16
54	female	1	0	1	1	1	0	0	0.194	2.0736	19.0476	0	0	15.9588	2.14	1.8	1050	0.86	35	20	13	149	126	73	53	1215	6869		238.8	0	0	12
64	male	0	1	0	0	0	0	0	0.56	2.4576	13.1274	0.54368	0	0	2.4	1.7	950	0.85	35	7	3		153	78	75	1445	2156		154.8	100	400	1637
31	male	0	0	1	0.714579	1	1	0	1.44	2.3808	12.2909	1.02	0	0	2.23	1.3	100	1.9	34	21	11	117	168	100	68	2480	3025		512.8	0	0	0
59	male	0	1	1	0.750171	1	1	0	0.543	4.49	18.4	0	3.70622	15.9588	2.28	1.1	74	0.87	39	38	23		150	92	58				260.8	100	0	293
65	female	0	0	0	0	0	0	1	0.625	3.73	14	0.54368	3.70622	13.6422	2.03	1.4	430	1.34	33	27	9		151	76	75				280.8	0	0	0
62	female	1	1	1	2.03696	0	1	0	0.936	2.09	24.7	0.54368	0	15.9588	2.49	1.4	540	4.07	36	35	23		162	74	88				390.8	100	400	1967
53	male	1	0	1	2.68857	0	0	1	1.73	4.09	12.5	1.02	3.70622	0	1.45	1.1	560	1.78	42	28	13		130	85	45				440.8	0	0	24
46	male	0	0	0	0	0	0	1	0.923	3	16.1	0.54368	2.73248	15.9588	2	2.5	280	0.55	42	22	9		140	92	48				620.8
24	male	0	0	0	0	0	1	0	0.323	3.44	18.3	0	2.73248	15.9588	2.1	2.1	310	1.02	28	22	9		147	91	56				504.5	0	0	0
59	male	0	0	0	0	0	1	1	0.658	3.27	13.8	0.54368	2.73248	13.6422	2.25	0.9	360	0.14	35	12	3		138	86	52				219.5	0	0	8
53	female	0	0	1	0.36961	0	0	0	1.18	2.7	20.7	1.02	0	15.9588	2.21	1.3	240	1.67	34	17	6		135	90	45				347
30	female	0	0	1	1.1937	1	0	1	0.284	2.64	14	0	0	13.6422	2.15	1.1	120	1.26	36	21	6		139	83	56				197	0	0	0
46	male	0	0	0	0	0	0	1	1.04	2.6	17.6	1.02	0	15.9588	2.17	1.7	380	0.73	33	44	23		155	85	70				314.5
47	male	0	0	0	0	0	1	0	0.432	4.49	16.2	0	3.70622	15.9588	2.17	2.1	165	1.06	39	28	13		161	90	71				387
35	male	0	0	0	0	0	0	0	0.158	3.93	15.3	0	3.70622	13.6422	2.38	1.9	148	0.52	43	11	4		142	95	47				379.5	0	0	0
26	male	0	0	1	0.175223	0	1	0	0.405	3.39	16.3	0	2.73248	15.9588	2.14	1.2	18	3.2	40	9	3		121	62	59				267	0	0	0
60	male	0	0	1	0.539357	0	1	0	0.764	3.59	17.2	0.54368	2.73248	15.9588	2.41	1.6	40	0.97	34	25	10		123	70	53				487
56	female	0	0	1	7.17043	0	0	0	1.89	3.04	14.8	1.02	2.73248	13.6422	2.29	1.5	110	7.55	38	14	4		116	75	41				329.5
28	male	0	0	1	3.50992	1	0	0	0.041	3.5	13.5	0	2.73248	0	2.06	1.2	25	2.39	32	52	25		151	96	55				317
65	male	0	0	1	1.2	1	0	0	0.166	3.24	16.5	0	2.73248	15.9588	2.51	1	54	1.51	37	20	7		138	84	54				504.2
21	male	0	0	1	0.314853	1	0	0	1.66	4.07	19	1.02	3.70622	15.9588	2.56	1.8	24	2.1	40	16	6		132	81	51				609.5
